# Supplementary material for: Single-atom-layer traps in a solid electrolyte for lithium batteries
Source: Nat Commun. 2020 Apr 14;11:1828. doi: 10.1038/s41467-020-15544-x (PMC7156726; doi:10.1038/s41467-020-15544-x)
Supplement: Supplementary file 3 — Supplementary Data 1 [file 41467_2020_15544_MOESM3_ESM.cif]

#======================================================================

# CRYSTAL DATA

#----------------------------------------------------------------------

data_VESTA_phase_1


_chemical_name_common                  'Li24 La36 Ti84 O234'
_cell_length_a                         11.83183
_cell_length_b                         11.75119
_cell_length_c                         31.84433
_cell_angle_alpha                      90.00645
_cell_angle_beta                       89.85545
_cell_angle_gamma                      90.11231
_space_group_name_H-M_alt              'P 1'
_space_group_IT_number                 1

loop_
_space_group_symop_operation_xyz
   'x, y, z'

loop_
   _atom_site_label
   _atom_site_occupancy
   _atom_site_fract_x
   _atom_site_fract_y
   _atom_site_fract_z
   _atom_site_adp_type
   _atom_site_B_iso_or_equiv
   _atom_site_type_symbol
   Li1        1.0     0.665946      0.896350      0.126231     Biso  1.000000 Li
   Li2        1.0     0.661011      0.441424      0.123975     Biso  1.000000 Li
   Li3        1.0     0.053193      0.968238      0.121750     Biso  1.000000 Li
   Li4        1.0     0.156875      0.666315      0.125610     Biso  1.000000 Li
   Li5        1.0    -0.001968      0.454847      0.121350     Biso  1.000000 Li
   Li6        1.0     0.808964      0.671725      0.122072     Biso  1.000000 Li
   Li7        1.0     0.952585      0.061602      0.242878     Biso  1.000000 Li
   Li8        1.0     0.321232      0.506228      0.376549     Biso  1.000000 Li
   Li9        1.0     0.666959      0.157211      0.375467     Biso  1.000000 Li
   Li10       1.0     0.837097      0.324698      0.379930     Biso  1.000000 Li
   Li11       1.0     0.645240      0.840106      0.381794     Biso  1.000000 Li
   Li12       1.0     0.014034      0.490108      0.376140     Biso  1.000000 Li
   Li13       1.0     0.656743      0.506937      0.381687     Biso  1.000000 Li
   Li14       1.0     0.829952      0.011458      0.378635     Biso  1.000000 Li
   Li15       1.0     0.543079      0.552258      0.506884     Biso  1.000000 Li
   Li16       1.0     0.106976      0.147541      0.637747     Biso  1.000000 Li
   Li17       1.0     0.559503      0.168281      0.612822     Biso  1.000000 Li
   Li18       1.0     0.102726      0.538937      0.629172     Biso  1.000000 Li
   Li19       1.0     0.862617      0.565105      0.629161     Biso  1.000000 Li
   Li20       1.0     0.507794      0.781562      0.614349     Biso  1.000000 Li
   Li21       1.0     0.334658      0.167992      0.869193     Biso  1.000000 Li
   Li22       1.0     0.843198      0.008011      0.873136     Biso  1.000000 Li
   Li23       1.0     0.166577      0.337220      0.872654     Biso  1.000000 Li
   Li24       1.0     0.473741      0.340710      0.885302     Biso  1.000000 Li
   La1        1.0     0.000309      0.666679      0.006059     Biso  1.000000 La
   La2        1.0     0.172488      0.835293      0.624319     Biso  1.000000 La
   La3        1.0     0.331098      0.001353      0.003981     Biso  1.000000 La
   La4        1.0     0.338779      0.334059      0.003121     Biso  1.000000 La
   La5        1.0     0.660683      0.671583     -0.000275     Biso  1.000000 La
   La6        1.0     0.995503      0.341390      0.005022     Biso  1.000000 La
   La7        1.0     0.662057      0.339728     -0.001351     Biso  1.000000 La
   La8        1.0     0.663609      0.001948      0.002544     Biso  1.000000 La
   La9        1.0     0.003557      0.001617      0.004479     Biso  1.000000 La
   La10       1.0     0.332231      0.001532      0.123563     Biso  1.000000 La
   La11       1.0     0.335236      0.337189      0.122850     Biso  1.000000 La
   La12       1.0     0.997433      0.345007      0.244485     Biso  1.000000 La
   La13       1.0     0.330696      0.669474      0.245159     Biso  1.000000 La
   La14       1.0     0.000952      0.665134      0.244613     Biso  1.000000 La
   La15       1.0     0.666315      0.334138      0.245981     Biso  1.000000 La
   La16       1.0     0.673723      0.666328      0.244403     Biso  1.000000 La
   La17       1.0     0.672100      0.008624      0.242880     Biso  1.000000 La
   La18       1.0     0.334245      0.005801      0.246030     Biso  1.000000 La
   La19       1.0     0.333772      0.336082      0.247416     Biso  1.000000 La
   La20       1.0     0.163442      0.498652      0.506722     Biso  1.000000 La
   La21       1.0     0.507759      0.833290      0.506868     Biso  1.000000 La
   La22       1.0     0.833109      0.504008      0.500342     Biso  1.000000 La
   La23       1.0     0.166461      0.162665      0.505749     Biso  1.000000 La
   La24       1.0     0.510053      0.174961      0.506546     Biso  1.000000 La
   La25       1.0     0.169547      0.831779      0.504429     Biso  1.000000 La
   La26       1.0     0.829297      0.171907      0.503697     Biso  1.000000 La
   La27       1.0     0.499910      0.498107      0.622724     Biso  1.000000 La
   La28       1.0     0.830854      0.165297      0.624603     Biso  1.000000 La
   La29       1.0     0.492590      0.504309      0.743832     Biso  1.000000 La
   La30       1.0     0.480802      0.836204      0.741972     Biso  1.000000 La
   La31       1.0     0.833453      0.175217      0.744620     Biso  1.000000 La
   La32       1.0     0.168751      0.164665      0.747329     Biso  1.000000 La
   La33       1.0     0.852473      0.522659      0.749324     Biso  1.000000 La
   La34       1.0     0.168493      0.507042      0.752540     Biso  1.000000 La
   La35       1.0     0.491666      0.167955      0.744035     Biso  1.000000 La
   La36       1.0     0.154624      0.825131      0.756141     Biso  1.000000 La
   Ti1        1.0     0.174731      0.829970      0.063862     Biso  1.000000 Ti
   Ti2        1.0     0.499729      0.513485      0.064352     Biso  1.000000 Ti
   Ti3        1.0     0.175057      0.508162      0.061833     Biso  1.000000 Ti
   Ti4        1.0     0.825845      0.500178      0.063050     Biso  1.000000 Ti
   Ti5        1.0     0.512183      0.168777      0.065865     Biso  1.000000 Ti
   Ti6        1.0     0.832650      0.845029      0.064257     Biso  1.000000 Ti
   Ti7        1.0     0.158675      0.170314      0.065178     Biso  1.000000 Ti
   Ti8        1.0     0.504762      0.831678      0.064472     Biso  1.000000 Ti
   Ti9        1.0     0.833108      0.172611      0.068487     Biso  1.000000 Ti
   Ti10       1.0     0.845959      0.843593      0.183663     Biso  1.000000 Ti
   Ti11       1.0     0.837058      0.176410      0.182764     Biso  1.000000 Ti
   Ti12       1.0     0.501205      0.836226      0.184059     Biso  1.000000 Ti
   Ti13       1.0     0.168905      0.503480      0.184233     Biso  1.000000 Ti
   Ti14       1.0     0.500035      0.507399      0.183070     Biso  1.000000 Ti
   Ti15       1.0     0.833795      0.505763      0.182134     Biso  1.000000 Ti
   Ti16       1.0     0.162349      0.843186      0.182589     Biso  1.000000 Ti
   Ti17       1.0     0.504862      0.170384      0.182191     Biso  1.000000 Ti
   Ti18       1.0     0.158237      0.167655      0.183815     Biso  1.000000 Ti
   Ti19       1.0     0.162711      0.835804      0.303819     Biso  1.000000 Ti
   Ti20       1.0     0.834407      0.843678      0.304398     Biso  1.000000 Ti
   Ti21       1.0     0.834350      0.496876      0.307772     Biso  1.000000 Ti
   Ti22       1.0     0.148783      0.175067      0.303706     Biso  1.000000 Ti
   Ti23       1.0     0.506917      0.835938      0.305272     Biso  1.000000 Ti
   Ti24       1.0     0.507887      0.161028      0.306345     Biso  1.000000 Ti
   Ti25       1.0     0.501374      0.509987      0.306180     Biso  1.000000 Ti
   Ti26       1.0     0.836137      0.169910      0.308447     Biso  1.000000 Ti
   Ti27       1.0     0.166058      0.505053      0.310029     Biso  1.000000 Ti
   Ti28       1.0     0.332517      0.172757      0.371948     Biso  1.000000 Ti
   Ti29       1.0     0.341530      0.818932      0.374506     Biso  1.000000 Ti
   Ti30       1.0     0.819378      0.658207      0.375901     Biso  1.000000 Ti
   Ti31       1.0     0.153040      0.010987      0.375990     Biso  1.000000 Ti
   Ti32       1.0     0.999267      0.822515      0.377168     Biso  1.000000 Ti
   Ti33       1.0     0.507656      0.341844      0.375193     Biso  1.000000 Ti
   Ti34       1.0     0.005664      0.326931      0.438851     Biso  1.000000 Ti
   Ti35       1.0     0.347492      0.655280      0.444799     Biso  1.000000 Ti
   Ti36       1.0     0.671426      0.340325      0.444001     Biso  1.000000 Ti
   Ti37       1.0     0.344998      0.001537      0.443413     Biso  1.000000 Ti
   Ti38       1.0     0.328789      0.338286      0.445533     Biso  1.000000 Ti
   Ti39       1.0     0.667531      0.002631      0.442153     Biso  1.000000 Ti
   Ti40       1.0     0.664989      0.676619      0.445967     Biso  1.000000 Ti
   Ti41       1.0     0.011542      0.656062      0.444482     Biso  1.000000 Ti
   Ti42       1.0     0.988592      0.003274      0.446693     Biso  1.000000 Ti
   Ti43       1.0     0.338879      0.660108      0.563488     Biso  1.000000 Ti
   Ti44       1.0     0.680047      0.672521      0.567048     Biso  1.000000 Ti
   Ti45       1.0     0.993549      0.676616      0.566185     Biso  1.000000 Ti
   Ti46       1.0     0.340960      0.001506      0.568779     Biso  1.000000 Ti
   Ti47       1.0     0.335941      0.327305      0.567295     Biso  1.000000 Ti
   Ti48       1.0     0.675533      0.990765      0.564426     Biso  1.000000 Ti
   Ti49       1.0     0.670532      0.341004      0.566066     Biso  1.000000 Ti
   Ti50       1.0     0.007928      0.341060      0.567588     Biso  1.000000 Ti
   Ti51       1.0    -0.000782      0.000227      0.566261     Biso  1.000000 Ti
   Ti52       1.0     0.322795      0.665365      0.683139     Biso  1.000000 Ti
   Ti53       1.0     0.989990      0.682923      0.683828     Biso  1.000000 Ti
   Ti54       1.0     0.322954      0.007638      0.683085     Biso  1.000000 Ti
   Ti55       1.0     0.657944     -0.000609      0.683277     Biso  1.000000 Ti
   Ti56       1.0     0.995671      0.342749      0.681688     Biso  1.000000 Ti
   Ti57       1.0     0.321587      0.335287      0.684259     Biso  1.000000 Ti
   Ti58       1.0     0.665939      0.679827      0.683657     Biso  1.000000 Ti
   Ti59       1.0     0.990565      0.998822      0.687254     Biso  1.000000 Ti
   Ti60       1.0     0.664116      0.338086      0.683745     Biso  1.000000 Ti
   Ti61       1.0     0.006365      0.339459      0.806723     Biso  1.000000 Ti
   Ti62       1.0     0.345302      0.668431      0.814276     Biso  1.000000 Ti
   Ti63       1.0     0.661891      0.672646      0.803109     Biso  1.000000 Ti
   Ti64       1.0     0.668937      0.997958      0.802361     Biso  1.000000 Ti
   Ti65       1.0     0.335639      0.339248      0.809405     Biso  1.000000 Ti
   Ti66       1.0     0.659234      0.339994      0.805935     Biso  1.000000 Ti
   Ti67       1.0     0.989796      0.011317      0.807104     Biso  1.000000 Ti
   Ti68       1.0     0.341785      0.997063      0.809594     Biso  1.000000 Ti
   Ti69       1.0     0.989800      0.668430      0.807100     Biso  1.000000 Ti
   Ti70       1.0     0.159934      0.661140      0.869744     Biso  1.000000 Ti
   Ti71       1.0     0.848365      0.333323      0.874071     Biso  1.000000 Ti
   Ti72       1.0     0.159768      0.000297      0.873882     Biso  1.000000 Ti
   Ti73       1.0     0.650411      0.160941      0.875298     Biso  1.000000 Ti
   Ti74       1.0     0.647275      0.836947      0.877361     Biso  1.000000 Ti
   Ti75       1.0     0.651950      0.515722      0.877954     Biso  1.000000 Ti
   Ti76       1.0     0.476808      0.516983      0.943143     Biso  1.000000 Ti
   Ti77       1.0     0.843427      0.513299      0.939675     Biso  1.000000 Ti
   Ti78       1.0     0.488440      0.164510      0.942730     Biso  1.000000 Ti
   Ti79       1.0     0.167697      0.502216      0.941504     Biso  1.000000 Ti
   Ti80       1.0     0.162262      0.172466      0.941912     Biso  1.000000 Ti
   Ti81       1.0     0.843206      0.834554      0.941399     Biso  1.000000 Ti
   Ti82       1.0     0.169112      0.828260      0.942078     Biso  1.000000 Ti
   Ti83       1.0     0.840850      0.164084      0.943436     Biso  1.000000 Ti
   Ti84       1.0     0.478478      0.832449      0.941807     Biso  1.000000 Ti
   O1         1.0     0.799576      0.834904      0.002309     Biso  1.000000 O
   O2         1.0     0.522273      0.836325      0.004746     Biso  1.000000 O
   O3         1.0     0.513853      0.177912      0.004074     Biso  1.000000 O
   O4         1.0     0.801574      0.177855      0.000341     Biso  1.000000 O
   O5         1.0     0.814772      0.494940      0.001328     Biso  1.000000 O
   O6         1.0     0.512485      0.494330      0.004195     Biso  1.000000 O
   O7         1.0     0.168364      0.134560      0.004515     Biso  1.000000 O
   O8         1.0     0.164144      0.857874      0.005515     Biso  1.000000 O
   O9         1.0     0.150780      0.511410      0.004722     Biso  1.000000 O
   O10        1.0     0.819331      0.667621      0.059047     Biso  1.000000 O
   O11        1.0     0.994346      0.172313      0.053218     Biso  1.000000 O
   O12        1.0     0.480843      0.329465      0.063930     Biso  1.000000 O
   O13        1.0     0.151709      0.669215      0.064463     Biso  1.000000 O
   O14        1.0     0.514099      0.670677      0.062765     Biso  1.000000 O
   O15        1.0     0.659616      0.481806      0.064016     Biso  1.000000 O
   O16        1.0     0.323721      0.166174      0.060883     Biso  1.000000 O
   O17        1.0     0.331086      0.849865      0.065542     Biso  1.000000 O
   O18        1.0     0.837366      0.006147      0.053972     Biso  1.000000 O
   O19        1.0     0.666776      0.162569      0.065450     Biso  1.000000 O
   O20        1.0     0.829913      0.332007      0.057487     Biso  1.000000 O
   O21        1.0     0.989144      0.834150      0.055474     Biso  1.000000 O
   O22        1.0     0.331868      0.488737      0.063041     Biso  1.000000 O
   O23        1.0     0.482865      0.006540      0.058199     Biso  1.000000 O
   O24        1.0     0.662143      0.859633      0.067462     Biso  1.000000 O
   O25        1.0     0.152410      0.001001      0.074038     Biso  1.000000 O
   O26        1.0     0.988864      0.497598      0.061125     Biso  1.000000 O
   O27        1.0     0.164637      0.334017      0.055213     Biso  1.000000 O
   O28        1.0     0.496096      0.491661      0.124690     Biso  1.000000 O
   O29        1.0     0.827077      0.838244      0.124561     Biso  1.000000 O
   O30        1.0     0.152909      0.825834      0.124178     Biso  1.000000 O
   O31        1.0     0.163014      0.493225      0.123565     Biso  1.000000 O
   O32        1.0     0.472940      0.159304      0.124292     Biso  1.000000 O
   O33        1.0     0.824097      0.500062      0.123083     Biso  1.000000 O
   O34        1.0     0.500699      0.858860      0.126246     Biso  1.000000 O
   O35        1.0     0.175584      0.189254      0.124505     Biso  1.000000 O
   O36        1.0     0.849059      0.163193      0.125204     Biso  1.000000 O
   O37        1.0     0.995391      0.494748      0.182699     Biso  1.000000 O
   O38        1.0     0.149661      0.002919      0.173300     Biso  1.000000 O
   O39        1.0     0.181358      0.331299      0.190399     Biso  1.000000 O
   O40        1.0     0.661509      0.839868      0.192878     Biso  1.000000 O
   O41        1.0     0.834246     -0.000891      0.192042     Biso  1.000000 O
   O42        1.0     0.469927      0.329680      0.182157     Biso  1.000000 O
   O43        1.0     0.661045      0.173709      0.185685     Biso  1.000000 O
   O44        1.0     0.329966      0.502901      0.189612     Biso  1.000000 O
   O45        1.0     0.326949      0.142928      0.185495     Biso  1.000000 O
   O46        1.0     0.499703      0.667562      0.192536     Biso  1.000000 O
   O47        1.0     0.500349      0.004742      0.194318     Biso  1.000000 O
   O48        1.0    -0.000460      0.823235      0.191036     Biso  1.000000 O
   O49        1.0     0.829889      0.336676      0.192821     Biso  1.000000 O
   O50        1.0     0.326490      0.854854      0.182671     Biso  1.000000 O
   O51        1.0     0.998775      0.174519      0.196524     Biso  1.000000 O
   O52        1.0     0.167212      0.669461      0.188597     Biso  1.000000 O
   O53        1.0     0.820265      0.666755      0.182569     Biso  1.000000 O
   O54        1.0     0.661556      0.487865      0.187373     Biso  1.000000 O
   O55        1.0     0.464068      0.833604      0.245374     Biso  1.000000 O
   O56        1.0     0.837297      0.805210      0.246741     Biso  1.000000 O
   O57        1.0     0.491641      0.189690      0.246130     Biso  1.000000 O
   O58        1.0     0.810013      0.164865      0.243775     Biso  1.000000 O
   O59        1.0     0.838128      0.521851      0.244551     Biso  1.000000 O
   O60        1.0     0.145939      0.500895      0.242622     Biso  1.000000 O
   O61        1.0     0.187960      0.154454      0.245921     Biso  1.000000 O
   O62        1.0     0.180298      0.852324      0.245500     Biso  1.000000 O
   O63        1.0     0.498435      0.475908      0.244064     Biso  1.000000 O
   O64        1.0     0.834160     -0.001726      0.298882     Biso  1.000000 O
   O65        1.0     0.163667      0.671701      0.294071     Biso  1.000000 O
   O66        1.0     0.996024      0.169777      0.291757     Biso  1.000000 O
   O67        1.0     0.994749      0.502601      0.302947     Biso  1.000000 O
   O68        1.0     0.498634      0.001771      0.295055     Biso  1.000000 O
   O69        1.0     0.664298      0.500374      0.297196     Biso  1.000000 O
   O70        1.0     0.503233      0.667698      0.294260     Biso  1.000000 O
   O71        1.0     0.164377      0.333592      0.296326     Biso  1.000000 O
   O72        1.0     0.829995      0.335844      0.296955     Biso  1.000000 O
   O73        1.0     0.663977      0.165011      0.302942     Biso  1.000000 O
   O74        1.0     0.331625      0.505411      0.296840     Biso  1.000000 O
   O75        1.0     0.328008      0.827182      0.312132     Biso  1.000000 O
   O76        1.0     0.821500      0.665112      0.312368     Biso  1.000000 O
   O77        1.0     0.334142      0.167036      0.310371     Biso  1.000000 O
   O78        1.0     0.664150      0.836985      0.297080     Biso  1.000000 O
   O79        1.0     0.999230      0.821565      0.310987     Biso  1.000000 O
   O80        1.0     0.501210      0.334650      0.310995     Biso  1.000000 O
   O81        1.0     0.163608      0.001818      0.311713     Biso  1.000000 O
   O82        1.0     0.827211      0.167651      0.363455     Biso  1.000000 O
   O83        1.0     0.168248      0.505593      0.364300     Biso  1.000000 O
   O84        1.0     0.494102      0.836480      0.363653     Biso  1.000000 O
   O85        1.0     0.824220      0.499014      0.367016     Biso  1.000000 O
   O86        1.0     0.836573      0.828722      0.367219     Biso  1.000000 O
   O87        1.0     0.168484      0.168056      0.365688     Biso  1.000000 O
   O88        1.0     0.163413      0.839623      0.368127     Biso  1.000000 O
   O89        1.0     0.497652      0.499084      0.365338     Biso  1.000000 O
   O90        1.0     0.495829      0.171315      0.367355     Biso  1.000000 O
   O91        1.0     0.322944      0.001232      0.379951     Biso  1.000000 O
   O92        1.0     0.990104      0.663596      0.382014     Biso  1.000000 O
   O93        1.0     0.338829      0.331491      0.381257     Biso  1.000000 O
   O94        1.0     0.995080      0.991264      0.381748     Biso  1.000000 O
   O95        1.0     0.336632      0.667820      0.384736     Biso  1.000000 O
   O96        1.0     0.664150      0.334654      0.383058     Biso  1.000000 O
   O97        1.0     0.665627      0.670623      0.385285     Biso  1.000000 O
   O98        1.0     0.997908      0.330875      0.384445     Biso  1.000000 O
   O99        1.0     0.669913     -0.001287      0.386447     Biso  1.000000 O
   O100       1.0     0.337655      0.835027      0.437317     Biso  1.000000 O
   O101       1.0     0.161535      0.004403      0.435729     Biso  1.000000 O
   O102       1.0     0.004274      0.828129      0.437087     Biso  1.000000 O
   O103       1.0     0.329880      0.165437      0.435498     Biso  1.000000 O
   O104       1.0     0.830326      0.656264      0.438476     Biso  1.000000 O
   O105       1.0     0.499510      0.331392      0.437184     Biso  1.000000 O
   O106       1.0     0.832368      0.330682      0.446322     Biso  1.000000 O
   O107       1.0     0.004444      0.497674      0.444570     Biso  1.000000 O
   O108       1.0     0.667193      0.499581      0.449285     Biso  1.000000 O
   O109       1.0     0.833588      0.010075      0.447017     Biso  1.000000 O
   O110       1.0     0.164490      0.668295      0.452467     Biso  1.000000 O
   O111       1.0     0.319700      0.498219      0.445703     Biso  1.000000 O
   O112       1.0     0.646295      0.833254      0.446752     Biso  1.000000 O
   O113       1.0     0.661180      0.167909      0.451203     Biso  1.000000 O
   O114       1.0     0.999557      0.164864      0.455947     Biso  1.000000 O
   O115       1.0     0.501669      0.657134      0.456830     Biso  1.000000 O
   O116       1.0     0.496319      0.005907      0.455804     Biso  1.000000 O
   O117       1.0     0.166963      0.328172      0.456025     Biso  1.000000 O
   O118       1.0     0.304382     -0.000991      0.500351     Biso  1.000000 O
   O119       1.0     0.349675      0.314778      0.501998     Biso  1.000000 O
   O120       1.0     0.024045      0.982810      0.503016     Biso  1.000000 O
   O121       1.0     0.672416     -0.005003      0.506685     Biso  1.000000 O
   O122       1.0     0.324338      0.683015      0.503057     Biso  1.000000 O
   O123       1.0     0.674236      0.333170      0.505782     Biso  1.000000 O
   O124       1.0     0.980870      0.358685      0.507960     Biso  1.000000 O
   O125       1.0     0.683827      0.666784      0.507191     Biso  1.000000 O
   O126       1.0     0.989972      0.649921      0.505396     Biso  1.000000 O
   O127       1.0     0.495733      0.007417      0.553818     Biso  1.000000 O
   O128       1.0     0.330612      0.163767      0.560164     Biso  1.000000 O
   O129       1.0     0.169274      0.326758      0.554081     Biso  1.000000 O
   O130       1.0     0.000120      0.161437      0.552611     Biso  1.000000 O
   O131       1.0     0.333328      0.836426      0.558458     Biso  1.000000 O
   O132       1.0     0.500555      0.655711      0.556028     Biso  1.000000 O
   O133       1.0     0.010921      0.834034      0.563408     Biso  1.000000 O
   O134       1.0     0.663131      0.166998      0.561099     Biso  1.000000 O
   O135       1.0     0.168000      0.676105      0.562242     Biso  1.000000 O
   O136       1.0     0.498615      0.331533      0.564297     Biso  1.000000 O
   O137       1.0     0.659347      0.499578      0.567195     Biso  1.000000 O
   O138       1.0     0.834360      0.639296      0.571216     Biso  1.000000 O
   O139       1.0     0.167813      0.993620      0.568790     Biso  1.000000 O
   O140       1.0     0.833624      0.015122      0.564701     Biso  1.000000 O
   O141       1.0     0.832778      0.324275      0.568932     Biso  1.000000 O
   O142       1.0     0.640779      0.832219      0.568927     Biso  1.000000 O
   O143       1.0     0.022260      0.497985      0.573468     Biso  1.000000 O
   O144       1.0     0.325583      0.498520      0.561066     Biso  1.000000 O
   O145       1.0     0.353072      0.977572      0.625030     Biso  1.000000 O
   O146       1.0     0.006358      0.679354      0.623982     Biso  1.000000 O
   O147       1.0     0.011383      0.286787      0.624352     Biso  1.000000 O
   O148       1.0     0.363749      0.681459      0.622407     Biso  1.000000 O
   O149       1.0     0.343176      0.338522      0.624783     Biso  1.000000 O
   O150       1.0     0.658372      0.029882      0.625708     Biso  1.000000 O
   O151       1.0     0.633957      0.667869      0.625624     Biso  1.000000 O
   O152       1.0     0.993143      0.020030      0.624531     Biso  1.000000 O
   O153       1.0     0.647290      0.311369      0.625587     Biso  1.000000 O
   O154       1.0     0.170643      0.643781      0.672944     Biso  1.000000 O
   O155       1.0     0.831304      0.312236      0.679273     Biso  1.000000 O
   O156       1.0     0.833807      0.018643      0.686122     Biso  1.000000 O
   O157       1.0     0.985120      0.498199      0.674668     Biso  1.000000 O
   O158       1.0     0.359216      0.500740      0.682169     Biso  1.000000 O
   O159       1.0     0.657754      0.837308      0.690069     Biso  1.000000 O
   O160       1.0     0.653213      0.498286      0.680693     Biso  1.000000 O
   O161       1.0     0.162959      0.341941      0.690912     Biso  1.000000 O
   O162       1.0     0.335391      0.170768      0.689807     Biso  1.000000 O
   O163       1.0     0.035420      0.837134      0.684136     Biso  1.000000 O
   O164       1.0     0.496980      0.001685      0.694372     Biso  1.000000 O
   O165       1.0     0.831979      0.659787      0.683608     Biso  1.000000 O
   O166       1.0     0.312013      0.832040      0.687987     Biso  1.000000 O
   O167       1.0     0.005456      0.163362      0.693313     Biso  1.000000 O
   O168       1.0     0.663626      0.169136      0.695036     Biso  1.000000 O
   O169       1.0     0.168571      0.018371      0.672915     Biso  1.000000 O
   O170       1.0     0.500363      0.672411      0.694300     Biso  1.000000 O
   O171       1.0     0.504740      0.332381      0.694369     Biso  1.000000 O
   O172       1.0     0.329809      0.345029      0.743768     Biso  1.000000 O
   O173       1.0     0.305643      0.997729      0.743825     Biso  1.000000 O
   O174       1.0     0.024928      0.654514      0.738971     Biso  1.000000 O
   O175       1.0     0.311109      0.660940      0.743075     Biso  1.000000 O
   O176       1.0     0.029003      0.991550      0.744775     Biso  1.000000 O
   O177       1.0     0.972526      0.345019      0.742102     Biso  1.000000 O
   O178       1.0     0.673669      0.640377      0.745294     Biso  1.000000 O
   O179       1.0     0.696052      0.352427      0.748100     Biso  1.000000 O
   O180       1.0     0.674153      0.007490      0.745948     Biso  1.000000 O
   O181       1.0     0.340636      0.503998      0.800573     Biso  1.000000 O
   O182       1.0     0.167127      0.331910      0.799740     Biso  1.000000 O
   O183       1.0     0.000884      0.170041      0.792202     Biso  1.000000 O
   O184       1.0     0.498235      0.998956      0.794750     Biso  1.000000 O
   O185       1.0     0.500821      0.673539      0.794367     Biso  1.000000 O
   O186       1.0     0.003954      0.491838      0.797964     Biso  1.000000 O
   O187       1.0     0.334651      0.832733      0.798152     Biso  1.000000 O
   O188       1.0     0.336627      0.166270      0.799099     Biso  1.000000 O
   O189       1.0     0.503147      0.334937      0.796477     Biso  1.000000 O
   O190       1.0     0.824920      0.663064      0.803979     Biso  1.000000 O
   O191       1.0     0.177519      0.665735      0.810843     Biso  1.000000 O
   O192       1.0     0.994523      0.841540      0.804662     Biso  1.000000 O
   O193       1.0     0.831318      0.017432      0.804448     Biso  1.000000 O
   O194       1.0     0.164959     -0.000295      0.810878     Biso  1.000000 O
   O195       1.0     0.832992      0.330390      0.813148     Biso  1.000000 O
   O196       1.0     0.656821      0.170283      0.810626     Biso  1.000000 O
   O197       1.0     0.660942      0.835522      0.811605     Biso  1.000000 O
   O198       1.0     0.656420      0.503728      0.814338     Biso  1.000000 O
   O199       1.0     0.328083      0.328809      0.864543     Biso  1.000000 O
   O200       1.0     0.322973      0.671332      0.869909     Biso  1.000000 O
   O201       1.0     0.000165      0.330193      0.866662     Biso  1.000000 O
   O202       1.0     0.322458      0.004225      0.866248     Biso  1.000000 O
   O203       1.0     0.001578      0.011352      0.865182     Biso  1.000000 O
   O204       1.0     0.660869      0.673005      0.867147     Biso  1.000000 O
   O205       1.0     0.667765      0.001778      0.866891     Biso  1.000000 O
   O206       1.0     0.665333      0.334715      0.868941     Biso  1.000000 O
   O207       1.0    -0.000363      0.665898      0.870734     Biso  1.000000 O
   O208       1.0     0.498495      0.499534      0.884901     Biso  1.000000 O
   O209       1.0     0.821476      0.495665      0.881228     Biso  1.000000 O
   O210       1.0     0.828343      0.837932      0.880730     Biso  1.000000 O
   O211       1.0     0.495588      0.172727      0.883076     Biso  1.000000 O
   O212       1.0     0.163541      0.504232      0.884291     Biso  1.000000 O
   O213       1.0     0.170314      0.164390      0.884648     Biso  1.000000 O
   O214       1.0     0.819666      0.171666      0.882369     Biso  1.000000 O
   O215       1.0     0.159233      0.833111      0.883526     Biso  1.000000 O
   O216       1.0     0.495647      0.840460      0.883833     Biso  1.000000 O
   O217       1.0     0.324888      0.493350      0.952206     Biso  1.000000 O
   O218       1.0     0.152887     -0.001041      0.937803     Biso  1.000000 O
   O219       1.0     0.832876      0.335838      0.938791     Biso  1.000000 O
   O220       1.0     0.663498      0.836923      0.936875     Biso  1.000000 O
   O221       1.0     0.659145      0.161681      0.936967     Biso  1.000000 O
   O222       1.0     0.663256      0.509233      0.939379     Biso  1.000000 O
   O223       1.0     0.160539      0.332830      0.952406     Biso  1.000000 O
   O224       1.0     0.832630      0.670700      0.950215     Biso  1.000000 O
   O225       1.0     0.493960      0.334518      0.947740     Biso  1.000000 O
   O226       1.0     0.836476      0.000738      0.946930     Biso  1.000000 O
   O227       1.0     0.328666      0.167653      0.951043     Biso  1.000000 O
   O228       1.0     0.995457      0.831358      0.955221     Biso  1.000000 O
   O229       1.0     0.499435      0.672289      0.949887     Biso  1.000000 O
   O230       1.0     0.153489      0.668265      0.941322     Biso  1.000000 O
   O231       1.0     0.995542      0.500891      0.951176     Biso  1.000000 O
   O232       1.0     0.492725      0.001729      0.953675     Biso  1.000000 O
   O233       1.0     0.996271      0.171770      0.954286     Biso  1.000000 O
   O234       1.0     0.325637      0.842934      0.951174     Biso  1.000000 O
